# Supplementary material for: Structure and Adsorption Performance of Cationic Entermorpha prolifera Polysaccharide-Based Hydrogel for Typical Pollutants: Methylene Blue, Cefuroxime, and Cr (VI)
Source: Gels. 2022 Aug 29;8(9):546. doi: 10.3390/gels8090546 (PMC9498468; doi:10.3390/gels8090546)
Supplement: Supplementary file 1 [file gels-08-00546-s001.zip]

Archive with 1 entries (1 files):
- gels-1783421-supplementary.pdf
